# Supplementary material for: The Hydrolytic Peptides of Soybean Protein Induce Cell Cycle Arrest and Apoptosis on Human Oral Cancer Cell Line HSC-3
Source: Molecules. 2022 Apr 29;27(9):2839. doi: 10.3390/molecules27092839 (PMC9101267; doi:10.3390/molecules27092839)
Supplement: Supplementary file 1 [file molecules-27-02839-s001.zip]

Archive with 1 entries (1 files):
- molecules-1671119-supplementary.pdf
